# Supplementary material for: Outcomes of patients with cobalamin C deficiency: A single center experience
Source: JIMD Rep. 2020 Nov 8;57(1):102–14. doi: 10.1002/jmd2.12179 (PMC7802631; doi:10.1002/jmd2.12179)
Supplement: Supplementary file 1 — Table S1. NBS and hematogical results of the SX and NB group of patients with cblC deficiency. [file JMD2-57-102-s001.xlsx]

## Sheet: Symptomatic patients
Group SX: identified after manifestations of symptoms
Patient ID/ sex/ age of onset/ age of diagnosis/ age last seen	Newborn screening results C3/ C3/C2 ratio/ MCA	Hematology investigations
1/ F/ 1m/ 1m/ 6.8y	2.82/ 0.15/ NP (negative screen)	Normal
2/ M/ 2m/ 5m/ 13.4y	NP	Normal
3/ M/ 6-12m/ 6.3y/ 11.7y	NP	Normal
4/ F/ 8.7y/ 8.8y/ 12.7y	NP	Normal
5/ F/ 3.7y/ 4.8y/ 10.5y	NP	RBC low, Hgb low, Hct low
6/ M/ 7.9y/ 9.3y/ 14.9y	NP	RBC low, Hgb low, Hct low
7/ F/ 9m/ 1.1y/ 3.5y	3.54/ 0.20/ 1.48 (screened negative)	HCT low
8/ M/ 1m/ 6m/ 13.3y	NP	Normal
9/ F/ 8y/ 12.8y/ 18yr	NP	Normal
10/ F/ 1-2y/ 6.2y/ 13.7y	NP	RBC low
11/ F/ 1-2y/ 10.4y/ 18y	NP	RBC low, Hgb low, Hct low
Abbreviations: Hct; hematocrit; Hgb, hemoglobin; MCA: methylcitrate; MCV, mean corpuscular volume; RBC, red blood cell count; w, weeks; y, years

## Sheet: Asymptomatic patients
Group NB cblC patients: identified during the asymptomatic period via newborn screening (NBS) or positive family history
Patient ID/ sex/ age of onset/ age of diagnosis/ age last seen	Newborn screening results C3/ C3/C2 ratio/ MCA	Hematology investigations
1/ F/ N/A/ birth/ 5y	11.27/ 0.56/ NP	Normal
2/ M/ N/A/ birth/ 4.4y	9.81/ 0.73/ NP	Normal
3/ F/ N/A/ birth/ 10m	6.18/ 0.51/ 3.77	Normal
4/ M/ N/A/ birth/ 4.8y	7.06/ 0.32/ NP	Normal
5/ M/ 5m/ 10m/ 4.4y	5.41/ 0.27/ NP (screened negative)	Normal
6/ M/ N/A/ birth/ 3.9y	12.47/ 0.33/ NP	Low WBC
7/ M/ N/A/ birth/ 3.6y	13.69/ 0.47/ NP	High MCV
8/ M/ N/A/ birth/ 7.6y	18.5/ 0.77/ NP	Low RBC
9/ M/ N/A/ birth/ 5.5y	19.08/ 0.86/ NP	Low RBC, low Hgg, low Htc
10/ F/ N/A/ birth/ 3.7y	15.96/ 0.51/ NP	Normal
11/ F/ N/A/ birth/ 1.5y	7.32/ 0.26/ 3.15	Normal
12/ M/ N/A/ birth/ 2.4y	7.64/ 0.24/ 1.48	Normal
13/ M/ N/A/ birth/ 5.6y	5.46/ 0.28/ NP	Low RBC, low Hgb
14/ F/ N/A/ birth/ 9m	2.99/ 0.11/ NP (screened negative)	NP
15/ M/ N/A/ birth/ 7.4y	11.33/ 0.76/ NP	Normal
Abbreviations: Hct; hematocrit; Hgb, hemoglobin; MCA: methylcitrate; MCV, mean corpuscular volume; RBC, red blood cell count; w, weeks; y, years
Reference ranges:
Propionylcarnitine (C3) (reference £ 1.1 mmol/L),
Methionine (reference 13-44 mmol/L),
